# Supplementary material for: Asymmetry of mandibular dentition is associated with dietary specialization in snail-eating snakes
Source: PeerJ. 2017 Mar 2;5:e3011. doi: 10.7717/peerj.3011 (PMC5337109; doi:10.7717/peerj.3011)
Supplement: Data S1 [file peerj-05-3011-s001.txt]

Species	Specimen ID	SVL	Left teeth	Right teeth
Pareas atayal	37	430	14	21
Pareas atayal	40	369	14	22
Pareas atayal	41	515	14	20
Pareas atayal	42	241	16	22
Pareas atayal	67	503	13	20
Pareas atayal	87	184	13	18
Pareas atayal	89	330	13	20
Pareas atayal	93	584	14	19
Pareas atayal	105	242	16	21
Pareas atayal	106	434	13	20
Pareas atayal	107	447	13	21
Pareas atayal	114	460	13	21
Pareas atayal	115	240	13	19
Pareas atayal	116	137	12	21
Pareas atayal	117	275	14	18
Pareas atayal	127	520	15	21
Pareas atayal	130	416	13	19
Pareas atayal	148	189	12	19
Pareas atayal	157	250	12	18
Pareas atayal	160	483	13	22
Pareas atayal	175	575	15	21
Pareas atayal	207	410	13	20
Pareas atayal	214	422	13	21
Pareas atayal	215	482	13	21
Pareas atayal	BHY1	494	13	20
Pareas atayal	BHY2	476	14	19
Pareas atayal	BHY5	268	14	19
Pareas atayal	BHY6	422	13	19
Pareas atayal	NA	416	13	20
Pareas atayal	NA	465	13	20
Pareas atayal	NTNU_007	399	13	20
Pareas atayal	NTNU_017	430	14	21
Pareas atayal	NTNU_027	372	13	21
Pareas atayal	NTNU_049	410	14	21
Pareas atayal	NTNU_062	501	14	21
Pareas atayal	NTNU_073	520	14	20
Pareas atayal	NTNU_075	465	15	19
Pareas atayal	NTNU_076	463	14	19
Pareas formosensis	88	275	17	21
Pareas formosensis	108	315	15	18
Pareas formosensis	118	367	16	19
Pareas formosensis	125	325	15	17
Pareas formosensis	205	260	16	19
Pareas formosensis	122x	385	14	19
Pareas formosensis	BHR1	399	15	20
Pareas formosensis	BHR2	422	16	19
Pareas formosensis	BHR3	255	16	19
Pareas formosensis	NTNU_021	410	16	19
Pareas formosensis	NTNU_032	270	16	19
Pareas formosensis	NTNU_033	345	16	18
Pareas formosensis	NTNU_079	291	18	21
