# Supplementary material for: Asymmetry of mandibular dentition is associated with dietary specialization in snail-eating snakes
Source: PeerJ. 2017 Mar 2;5:e3011. doi: 10.7717/peerj.3011 (PMC5337109; doi:10.7717/peerj.3011)
Supplement: Data S2 [file peerj-05-3011-s002.txt]

Prey	Snake species	Snake ID	Result
slug	Pareas atayal	128	Eaten
slug	Pareas atayal	136	Eaten
slug	Pareas atayal	144	Eaten
slug	Pareas atayal	158	Eaten
slug	Pareas atayal	176	Eaten
slug	Pareas atayal	198	Eaten
slug	Pareas atayal	201	Eaten
slug	Pareas atayal	202	Eaten
slug	Pareas atayal	203	Eaten
slug	Pareas atayal	204	Eaten
slug	Pareas atayal	206	Eaten
slug	Pareas atayal	208	Eaten
slug	Pareas atayal	209	Eaten
slug	Pareas atayal	210	Eaten
slug	Pareas atayal	211	Eaten
slug	Pareas atayal	212	Eaten
slug	Pareas formosensis	145	Eaten
slug	Pareas formosensis	169	Eaten
slug	Pareas formosensis	196	Eaten
slug	Pareas formosensis	197	Eaten
slug	Pareas formosensis	199	Eaten
slug	Pareas formosensis	213	Eaten
slug	Pareas formosensis	216	Eaten
slug	Pareas formosensis	217	Eaten
snail	Pareas atayal	128	Eaten
snail	Pareas atayal	136	Eaten
snail	Pareas atayal	144	Eaten
snail	Pareas atayal	158	Eaten
snail	Pareas atayal	176	Eaten
snail	Pareas atayal	198	Eaten
snail	Pareas atayal	201	Eaten
snail	Pareas atayal	202	Eaten
snail	Pareas atayal	203	Eaten
snail	Pareas atayal	204	Eaten
snail	Pareas atayal	206	Eaten
snail	Pareas atayal	208	Eaten
snail	Pareas atayal	209	Eaten
snail	Pareas atayal	210	Not eaten
snail	Pareas atayal	211	Eaten
snail	Pareas atayal	212	Eaten
snail	Pareas formosensis	145	Not eaten
snail	Pareas formosensis	169	Not eaten
snail	Pareas formosensis	196	Not eaten
snail	Pareas formosensis	197	Not eaten
snail	Pareas formosensis	199	Not eaten
snail	Pareas formosensis	213	Not eaten
snail	Pareas formosensis	216	Not eaten
snail	Pareas formosensis	217	Not eaten
